# Supplementary material for: A conserved glutathione binding site in poliovirus is a target for antivirals and vaccine stabilisation
Source: Commun Biol. 2022 Nov 25;5:1293. doi: 10.1038/s42003-022-04252-5 (PMC9700776; doi:10.1038/s42003-022-04252-5)
Supplement: Supplementary file 4 — Supplementary Data 1 [file 42003_2022_4252_MOESM4_ESM.txt]

T degC	No GSH	10mM GSH	5mM GSH	1mM GSH	IPV
4	100.00	100.00	100.00	100.00	100.00
30	89.60	80.60	80.70	84.40	87.90
40	80.20	83.10	79.30	69.90	79.30
50	78.70	82.00	77.40	66.70	43.20
55	59.00	78.00	61.10	61.00	2.30
60	23.40	66.60	64.50	65.50	-1.50
65	-1.20	68.20	68.40	60.10	-1.60
70	1.80	11.40	14.10	4.90	0.80
